# Supplementary material for: Salt-Induced Changes in Cytosolic pH and Photosynthesis in Tobacco and Potato Leaves
Source: Int J Mol Sci. 2022 Dec 28;24(1):491. doi: 10.3390/ijms24010491 (PMC9820604; doi:10.3390/ijms24010491)
Supplement: Supplementary file 1 [file ijms-24-00491-s001.zip]

Archive with 8 entries (8 files):
- Figure s1.pdf
- Figure s2.pdf
- Figure s3.pdf
- Figure s4.pdf
- Figure s5.pdf
- Figure s6.pdf
- Table s1.pdf
- Table s2.pdf
